# Supplementary material for: The Comparison of Serum Exosome Protein Profile in Diagnosis of NSCLC Patients
Source: Int J Mol Sci. 2023 Sep 5;24(18):13669. doi: 10.3390/ijms241813669 (PMC10650331; doi:10.3390/ijms241813669)
Supplement: Supplementary file 1 [file ijms-24-13669-s001.zip]

Archive with 1 entries (1 files):
- ijms-2578753-supplementary.pdf
